# Supplementary material for: Non-invasive assessment of phosphate metabolism and oxidative capacity in working skeletal muscle in healthy young Chinese volunteers using 31P Magnetic Resonance Spectroscopy
Source: PeerJ. 2016 Jul 21;4:e2259. doi: 10.7717/peerj.2259 (PMC4963215; doi:10.7717/peerj.2259)
Supplement: Data S1 — Each phase of 31P magnetic resonance spectroscopy images and datasource from each volunteer in male group. [file peerj-04-2259-s001.zip]

Archive with 11 entries (10 files):
- Data_S1/
- Data_S1/CW003-2.zip
- Data_S1/CW004-2.zip
- Data_S1/CW005-2.zip
- Data_S1/CW006-2.zip
- Data_S1/CW008-2.zip
- Data_S1/CW010-2.zip
- Data_S1/CW012-2.zip
- Data_S1/CW013-2.zip
- Data_S1/CW016-2.zip
- Data_S1/CW018-2.zip
