# Supplementary material for: Non-invasive assessment of phosphate metabolism and oxidative capacity in working skeletal muscle in healthy young Chinese volunteers using 31P Magnetic Resonance Spectroscopy
Source: PeerJ. 2016 Jul 21;4:e2259. doi: 10.7717/peerj.2259 (PMC4963215; doi:10.7717/peerj.2259)
Supplement: Data S2 — Each phase of 31P magnetic resonance spectroscopy images and datasource from each volunteer in female group. [file peerj-04-2259-s002.zip]

Archive with 8 entries (7 files):
- Data_S2/CW002-2.zip
- Data_S2/CW007-2.zip
- Data_S2/CW009-2.zip
- Data_S2/CW011-2.zip
- Data_S2/CW014-2.zip
- Data_S2/CW015-2.zip
- Data_S2/CW017-2.zip
- Data_S2/
